# Supplementary material for: Genome-Wide Association Study Revealed Putative SNPs and Candidate Genes Associated with Growth and Meat Traits in Japanese Quail
Source: Genes (Basel). 2024 Feb 25;15(3):294. doi: 10.3390/genes15030294 (PMC10970133; doi:10.3390/genes15030294)
Supplement: Supplementary file 1 [file genes-15-00294-s001.zip]

Archive with 3 entries (3 files):
- Supplementary Figure S1.pdf
- Supplementary Figure S2.pdf
- Supplementary Info.xlsx
