# Supplementary material for: Genome-Wide Association Study Revealed Putative SNPs and Candidate Genes Associated with Growth and Meat Traits in Japanese Quail
Source: Genes (Basel). 2024 Feb 25;15(3):294. doi: 10.3390/genes15030294 (PMC10970133; doi:10.3390/genes15030294)
Supplement: Supplementary file 1 [file genes-15-00294-s001.zip › Supplementary Info.xlsx]

## Sheet: SNPs
SNPs associated with meat traits in quails
CHR	SNP	BP	P	показатель	Gene (at SNP)
1	1:101086259	101086259	7.121e-06	BW56	-
1	1:101086259	101086259	8.493e-06	DCW	-
1	1:157793130	157793130	9.825e-06	BrW	-
1	1:40739788	40739788	6.679e-06	BW1	-
1	1:46791360	46791360	5.503e-07	DW	-
2	2:122481653	122481653	5.679e-06	BW1	EXT1
2	2:122481655	122481655	5.679e-06	BW1	EXT1
2	2:122557871	122557871	4.996e-06	BW1	EXT1
2	2:64823533	64823533	8.701e-06	BW1	BMP6
2	2:87240453	87240453	4.707e-06	BW56	-
2	2:87579792	87579792	3.416e-06	BW56	SPIRE1
2	2:87734460	87734460	3.305e-06	BW56	GNAL
2	2:87734460	87734460	3.685e-06	BrW	GNAL
2	2:87847410	87847410	1.119e-06	BrW	GNAL
3	3:16057525	16057525	2.432e-06	BW56	-
3	3:16057525	16057525	2.496e-06	DCW	-
3	3:16057525	16057525	3.331e-06	ADBWG	-
3	3:86008244	86008244	8.691e-06	BrW	-
3	3:92587168	92587168	3.58e-06	BrW	MATN3
4	4:1520330	1520330	5.407e-06	BW1	SLC25A14
4	4:52240220	52240220	3.063e-06	BW56	-
4	4:52240220	52240220	5.739e-06	DCW	-
5	5:16281029	16281029	9.689e-06	BrW	-
5	5:21363120	21363120	2.507e-06	DCW	-
5	5:3082835	3082835	7.088e-06	BW1	-
5	5:49480532	49480532	3.339e-06	BW1	-
5	5:49480533	49480533	3.339e-06	BW1	-
5	5:7038159	7038159	3.015e-06	BW1	ANO1
5	5:7047738	7047738	9.415e-06	BW1	ANO1
5	5:7742331	7742331	1.358e-06	BW1	ENSCJPG00005017508
5	5:7745102	7745102	1.358e-06	BW1	ENSCJPG00005017508
5	5:7755716	7755716	2.731e-06	BW1	SSRP1
5	5:7762284	7762284	3.164e-06	BW1	ENSCJPG00005017585
5	5:7762317	7762317	3.164e-06	BW1	ENSCJPG00005017585
5	5:7803551	7803551	1.043e-06	BW1	ZDHHC5
5	5:7803607	7803607	5.999e-07	BW1	ZDHHC5
5	5:7841167	7841167	6.695e-06	BW1	CTNND1, LPXN
5	5:7841197	7841197	3.164e-06	BW1	CTNND1, LPXN
5	5:7857666	7857666	3.164e-06	BW1	-
5	5:7861494	7861494	5.558e-06	BW1	DTX4
5	5:7861503	7861503	5.558e-06	BW1	DTX4
5	5:7861515	7861515	5.558e-06	BW1	DTX4
5	5:7898501	7898501	3.164e-06	BW1	ENSCJPG00005017810
5	5:8086739	8086739	5.225e-06	BW1	-
6	6:22130644	22130644	1.702e-06	BW1	SORCS1
6	6:23112750	23112750	6.088e-06	BW1	-
6	6:23158836	23158836	2.14e-06	BW1	SHOC2
6	6:23177026	23177026	6.846e-06	BW1	-
6	6:23177068	23177068	4.146e-06	BW1	-
7	7:27557851	27557851	8.406e-06	DCW	TMEM163
8	8:24344958	24344958	1.65e-06	TW	NFIA
8	8:24344958	24344958	4.018e-06	DCW	NFIA
8	8:25240218	25240218	3.952e-06	DCW	-
8	8:25240219	25240219	1.389e-06	DCW	-
8	8:25240226	25240226	1.389e-06	DCW	-
8	8:25443595	25443595	4.151e-07	DCW	-
8	8:25443640	25443640	1.823e-06	DCW	-
8	8:25443643	25443643	1.971e-06	DCW	-
8	8:25445058	25445058	1.543e-06	DCW	-
8	8:25448903	25448903	3.505e-06	DCW	ENSCJPG00005014499
8	8:25448910	25448910	3.505e-06	DCW	ENSCJPG00005014499
8	8:25448917	25448917	3.692e-07	DCW	ENSCJPG00005014500
8	8:25448952	25448952	9.666e-06	DCW	ENSCJPG00005014501
8	8:25448965	25448965	3.861e-06	DCW	ENSCJPG00005014502
8	8:25455763	25455763	2.562e-06	DCW	ENSCJPG00005014503
8	8:25455768	25455768	2.562e-06	DCW	ENSCJPG00005014504
8	8:25455799	25455799	1.587e-06	DCW	ENSCJPG00005014505
8	8:25455924	25455924	1.971e-06	DCW	ENSCJPG00005014506
8	8:25455928	25455928	1.467e-07	DCW	ENSCJPG00005014507
8	8:25460682	25460682	1.971e-06	DCW	DNAJC6
8	8:25460692	25460692	3.725e-07	DCW	DNAJC6
8	8:25460692	25460692	9.467e-06	ADBWG	DNAJC6
8	8:25524051	25524051	5.089e-09	TW	LEPR
8	8:25524051	25524051	4.632e-08	DCW	LEPR
8	8:25524051	25524051	2.304e-07	ADBWG	LEPR
8	8:25524051	25524051	4.997e-07	BW56	LEPR
8	8:25548415	25548415	3.46e-07	TW	LOC107317680
8	8:25548415	25548415	6.766e-07	DCW	LOC107317680
8	8:25548415	25548415	4.946e-06	BW56	LOC107317680
8	8:25548447	25548447	2.892e-08	DCW	PAPPA2
8	8:25548447	25548447	1.999e-07	TW	PAPPA2
8	8:25548447	25548447	7.979e-07	BW56	PAPPA2
8	8:25548447	25548447	4.546e-06	ADBWG	PAPPA2
8	8:25548450	25548450	2.892e-08	DCW	PAPPA2
8	8:25548450	25548450	1.999e-07	TW	PAPPA2
8	8:25548450	25548450	7.979e-07	BW56	PAPPA2
8	8:25548450	25548450	4.546e-06	ADBWG	PAPPA2
8	8:25564966	25564966	4.528e-06	TW	-
8	8:25564966	25564966	6.913e-06	DCW	-
8	8:25565668	25565668	6.916e-07	TW	PDE4B
8	8:25565668	25565668	2.127e-06	BW56	PDE4B
8	8:25565668	25565668	1.665e-06	ADBWG	PDE4B
8	8:25565668	25565668	2.902e-06	DCW	PDE4B
8	8:5007572	5007572	6.672e-06	BW1	-
8	8:6495354	6495354	3.609e-06	BW1	RXRG
9	9:18750863	18750863	7.654e-06	BW1	-
9	9:19628008	19628008	6.686e-06	BrW	-
9	9:19628556	19628556	7.059e-06	BrW	-
9	9:19628557	19628557	7.059e-06	BrW	-
9	9:19667846	19667846	3.818e-07	BrW	-
9	9:19667846	19667846	5.082e-06	DCW	-
9	9:19746371	19746371	7.059e-06	BrW	-
10	10:16258668	16258668	8.499e-06	DCW	IGDCC4
12	12:15690640	15690640	7.657e-06	BW56	-
13	13:14697906	14697906	3.797e-06	BW1	ENSCJPG00005011409
13	13:14697917	14697917	2.546e-06	BW1	ENSCJPG00005011410
13	13:14699005	14699005	9.097e-06	BW1	ENSCJPG00005011411
13	13:14708225	14708225	4.736e-06	BW1	ARAP3
13	13:14708233	14708233	4.736e-06	BW1	ARAP3
13	13:14708446	14708446	3.473e-06	BW1	ARAP3
14	14:11595237	11595237	4.484e-06	BrW	CCDC78
14	14:11599907	11599907	2.669e-06	BrW	CCDC78
14	14:11603367	11603367	6.205e-06	BrW	IGFALS
14	14:11624151	11624151	6.205e-06	BrW	NME3
14	14:12227748	12227748	3.548e-06	BW1	ENSCJPG00005018456
14	14:12227775	12227775	3.748e-06	BW1	ENSCJPG00005018456
14	14:8432578	8432578	7.9e-06	BW56	KDELR2
14	14:8432578	8432578	9.481e-06	ADBWG	KDELR2
14	14:8432608	8432608	6.747e-06	BW56	KDELR2
15	15:3946892	3946892	8.194e-06	BW1	NCOR2
15	15:3953947	3953947	8.489e-06	BW1	NCOR2
15	15:4224317	4224317	3.693e-06	BW1	RILPL1
15	15:4451264	4451264	8.859e-06	BW1	OGFOD2
15	15:5409982	5409982	5.206e-07	BW1	ENSCJPG00005007031
15	15:5409983	5409983	5.206e-07	BW1	ENSCJPG00005007031
15	15:5409991	5409991	5.206e-07	BW1	ENSCJPG00005007031
15	15:6171401	6171401	5.725e-06	BW1	MYO18B
17	17:3721170	3721170	9.168e-06	BW56	SLC27A4
17	17:3724688	3724688	3.424e-06	BW56	SLC27A4
17	17:3724688	3724688	8.268e-06	TW	SLC27A4
17	17:3724746	3724746	9.616e-06	BW56	SLC27A4
17	17:5605610	5605610	2.472e-06	BW1	VAV2
18	18:8756728	8756728	5.049e-06	ADBWG	SPAG9
18	18:8885028	8885028	4.533e-06	BW56	SPAG9
19	19:4597170	4597170	8.592e-06	DW	-
25	25:1503237	1503237	1.213e-06	BW1	ADAR
25	25:731632	731632	9.943e-06	BrW	ETV3L
25	25:795947	795947	4.326e-06	BrW	ENSCJPG00005014032
25	25:798617	798617	7.143e-06	BrW	ENSCJPG00005014032
28	28:1392490	1392490	1.219e-06	BW1	REXO1
28	28:2100481	2100481	6.847e-06	BW1	CBARP
28	28:2111346	2111346	7.662e-06	BW1	-
28	28:2111792	2111792	7.662e-06	BW1	-
28	28:2173370	2173370	5.746e-06	BW1	EFNA2
28	28:2175907	2175907	2.627e-06	BW1	EFNA2

## Sheet: Significant SNPs
Significant SNPs associated with meat traits in quails
Chromosomes	SNPs	BP	BW at age 1 day	BW at age 56 days	Average daily BW gain	Dressed weight	Breast weight	Thigh weight	Drumstick weight	Genes (at SNP)	Genes (near SNP, ± 0.2 Mb)
2	2:87734460	87734460	0.4847	3.31e-06	0.00559	7.45e-05	3.69e-06	3.82e-05	0.513	GNAL	AFG3LA, PRELID3A, TUBB6, CIDEA, IMPA2, MPPE1
3	3:16057525	16057525	0.4134	2.43e-06	3.3e-06	2.5e-06	0.000111	0.000997	0.01367	-	DUSP10, HLX, MTARC2, ENSCJPG00005007175
8	8:25443595	25443595	0.6951	1.61e-05	2.088e-05	4.15e-07	9.49e-05	3.14e-05	0.001954	-	CACHD1, RAVER2, JAK1, DNAJC6, ENSCJPG00005014497, LEPR, PDE4B
8	8:25455763	25455763	0.946	4.36e-05	0.01758	2.56e-06	5.91e-05	5.45e-05	0.00758	-
8	8:25455768	25455768	0.946	4.36e-05	0.004	2.56e-06	5.91e-05	5.45e-05	0.00758	-
8	8:25460692	25460692	0.4844	1.74e-05	9.5e-06	3.73e-07	7e-05	1.02e-05	0.00568	DNAJC6
8	8:25524051	25524051	0.3151	5e-07	2.3e-07	4.63e-08	4.65e-05	5.09e-09	0.02168	LEPR	CACHD1, RAVER2, JAK1, DNAJC6, ENSCJPG00005014497, PDE4B, SGIP1, DYNLT5
8	8:25548447	25548447	0.4431	7.98e-07	4.5e-06	2.89e-08	1.24e-05	2e-07	0.000538	-	CACHD1, RAVER2, JAK1, DNAJC6, ENSCJPG00005014497, LEPR, PDE4B, SGIP1, MIER1, ENSCJPG00005014506, DNA14, DYNLT5
8	8:25548450	25548450	0.4431	7.98e-07	4.5e-06	2.89e-08	1.24e-05	2e-07	0.000538	-
8	8:25565668	25565668	0.1584	2.127e-06	1.665e-06	2.902e-06	0.0001574	6.916e-07	0.1454	-
9	9:19667846	19667846	0.7978	9.123e-05	8.719e-05	5.082e-06	3.818e-07	0.002757	0.008073	-	OTOL1, SPTSSB, ENSCJPG00005018063, ENSCJPG00005018068, ENSCJPG00005018074, ENSCJPG00005018077, ENSCJPG00005018087, NMD3, PPM1L, B3GALNT1, KPNA4, TRIM59, IFT80, SCHIP1, IL12A, IQCJ
14	14:8432578	8432578	0.2563	7.9e-06	9.481e-06	2.896e-05	0.02061	0.005795	1.976e-05	-	GDE1, CCP110, MOSMO, VWA3A, SDR42E2, EEF2K, POLR3E, CDR2METTL9, OTOA, IGSF6, ENSCJPG00005015660, ENSCJPG00005015902, ENSCJPG00005015903, KDELR2, RAC1, DAGLB, CYTH3, RMI2, SOCS1, CLEC16A
17	17:3724688	3724688	0.553	3.424e-06	0.0009682	1.103e-05	3.579e-05	8.268e-06	0.5521	SLC27A4	SLC25A25, NAIF1, ENSCJPG00005019852, ENSCJPG00005019950, EEIG1, AK1, ST6GALNAC6, FPGS, SH2D3C, DPM2, ENG, CDK9, ST6GALNAC4, TOR2A, URM1, CERCAM, TRUB2, SWI5, COQ4, DNM1, CI21, BBLN, ODF2, GLE1, PTGES2, SPTAN1, DYNC212
18	18:8756728	8756728	0.8258	4.533e-06	5.049e-06	4.701e-05	0.001003	0.001455	0.004212	SPAG9	CA10, UTP18, MBTD1, NME1, NM9, TOB1, WFIKKN2, LUC7L3, ANKPD40, CACNA1G, ENSCJPG000050121440, ENSCJPG00005021451
